# Supplementary material for: Antibiotic Resistance Patterns in Cervical Microbes of Gilts and Sows
Source: Animals (Basel). 2022 Jan 4;12(1):117. doi: 10.3390/ani12010117 (PMC8749660; doi:10.3390/ani12010117)
Supplement: Supplementary file 1 [file animals-12-00117-s001.zip]

Archive with 1 entries (1 files):
- animals-1537300-supplementary.pdf
